# Supplementary material for: Optimization Scheme for 3D Printing of PLA–PHBV–PCL Biodegradable Blends for Use in Orthopedic Casting
Source: Polymers (Basel). 2025 Mar 22;17(7):852. doi: 10.3390/polym17070852 (PMC11991175; doi:10.3390/polym17070852)
Supplement: Supplementary file 1 [file polymers-17-00852-s001.zip]

Archive with 1 entries (1 files):
- polymers-3505062-supplementary.pdf
